# Supplementary material for: Protection provided by vaccination, booster doses and previous infection against covid-19 infection, hospitalisation or death over time in Czechia
Source: PLoS One. 2022 Jul 8;17(7):e0270801. doi: 10.1371/journal.pone.0270801 (PMC9269461; doi:10.1371/journal.pone.0270801)
Supplement: S3 File — Data presented on a weekly basis, with the date in the first column indicating the middle of the respective week (week is not a calendar week, but from Saturday till Friday, since vaccination started on Saturday, December 26, 2020). (ODS) [file pone.0270801.s003.ods]

## Sheet: infections
Weekly report for infections of women
date	0-11	12-15	16-17	18-24	25-29	30-34	35-39	40-44	45-49	50-54	55-59	60-64	65-69	70-74	75-79	_80+
29 Dec 20	1901	1103	521	2219	2305	2529	2680	3601	3795	2881	2556	1933	1678	1504	1102	1645
5 Jan 21	2527	1569	752	3303	3185	3573	3748	4373	5133	4014	3650	2747	2662	2466	1778	2724
12 Jan 21	2412	1003	487	1898	1855	2085	2177	2820	3276	2653	2512	1866	1625	1488	1209	1874
19 Jan 21	2145	784	383	1427	1421	1737	1902	2371	2667	2212	2105	1441	1216	1047	838	1498
26 Jan 21	2195	814	346	1444	1429	1667	1842	2355	2578	2001	1976	1401	1093	1047	816	1397
2 Feb 21	2349	837	378	1451	1445	1804	2033	2412	2592	2042	1939	1474	1181	1137	828	1273
9 Feb 21	2735	892	415	1624	1555	1932	2264	2689	2805	2309	2089	1478	1207	1063	859	1156
16 Feb 21	3374	1166	517	2048	1977	2364	2647	3265	3454	2671	2547	1753	1461	1285	1014	1211
23 Feb 21	4205	1526	656	2636	2565	3080	3530	4042	4314	3385	3175	2259	1792	1612	1220	1462
2 Mar 21	4057	1561	727	2879	2613	3294	3488	4204	4547	3554	3347	2313	2021	1749	1382	1471
9 Mar 21	3327	1523	698	2731	2345	2882	2935	3626	4207	3333	3035	2140	1872	1592	1225	1241
16 Mar 21	2738	1328	643	2366	1972	2226	2330	2980	3531	2757	2506	1896	1615	1509	1178	1101
23 Mar 21	2225	985	499	1868	1492	1691	1788	2200	2639	2102	1924	1406	1307	1181	907	857
30 Mar 21	1584	702	352	1321	1158	1284	1301	1636	1838	1462	1433	1026	969	916	673	657
6 Apr 21	1181	562	283	1045	918	1004	934	1216	1487	1220	1095	805	720	679	452	461
13 Apr 21	1181	511	247	785	663	761	830	953	1121	859	753	588	596	488	383	356
20 Apr 21	955	375	171	641	514	657	661	830	855	685	615	501	471	360	243	255
27 Apr 21	834	344	131	514	441	534	549	716	762	525	540	395	353	284	161	235
4 May 21	675	255	115	373	334	384	436	499	515	429	423	274	272	231	129	172
11 May 21	469	202	54	264	260	304	340	363	418	274	255	188	175	153	87	114
18 May 21	375	138	62	183	161	200	215	232	224	183	186	117	89	85	48	95
25 May 21	226	117	42	125	92	131	157	159	152	106	68	72	66	48	35	50
1 Jun 21	154	113	55	83	77	111	109	115	89	49	60	40	36	29	24	28
8 Jun 21	82	64	56	76	61	59	69	76	61	42	32	27	13	11	5	24
15 Jun 21	38	26	24	47	38	37	27	26	39	20	14	17	8	10	13	15
22 Jun 21	26	22	10	41	37	35	23	23	20	15	6	9	8	9	2	8
29 Jun 21	33	40	28	103	70	59	35	27	26	19	15	9	1	3	4	6
6 Jul 21	43	33	41	161	78	62	31	40	49	24	16	12	10	3	1	6
13 Jul 21	62	59	37	185	85	69	58	72	56	32	27	15	13	14	8	1
20 Jul 21	60	65	34	146	90	74	55	51	57	26	20	11	12	3	8	8
27 Jul 21	79	67	37	117	77	56	48	38	40	27	19	15	7	6	8	9
3 Aug 21	59	46	38	105	61	52	44	52	41	17	15	19	8	10	4	6
10 Aug 21	80	69	40	123	64	57	46	49	52	26	19	10	10	7	5	7
17 Aug 21	65	87	28	107	69	68	54	61	57	31	20	12	11	11	6	11
24 Aug 21	85	52	25	79	75	64	45	68	59	49	22	19	10	14	8	16
31 Aug 21	118	86	37	88	73	62	69	87	68	39	38	30	15	14	11	23
7 Sep 21	225	155	76	129	85	94	100	113	109	64	55	34	30	18	17	23
14 Sep 21	260	184	52	128	93	96	126	132	151	79	53	45	37	35	39	22
21 Sep 21	274	149	57	140	122	124	135	187	157	97	58	64	35	27	24	35
28 Sep 21	372	205	79	189	155	168	198	245	216	115	89	58	51	71	27	46
5 Oct 21	450	284	95	275	199	210	273	326	293	148	112	92	85	65	53	102
12 Oct 21	812	517	200	351	266	288	374	489	486	234	197	128	120	96	80	136
19 Oct 21	1752	1276	391	699	550	654	851	1100	910	588	482	312	255	217	241	246
26 Oct 21	2793	2057	633	1183	907	1099	1431	1945	1642	992	784	496	451	424	335	366
2 Nov 21	3367	2527	1041	2141	1619	1901	2376	3111	2753	1673	1289	928	864	772	606	700
9 Nov 21	6710	4080	1496	2751	2207	2628	3093	3841	3434	2106	1847	1312	1185	1061	760	897
16 Nov 21	10342	5562	1746	3233	2810	3600	4639	5824	4941	2831	2418	1637	1651	1305	938	1101
Weekly report for infections of men
date	0-11	12-15	16-17	18-24	25-29	30-34	35-39	40-44	45-49	50-54	55-59	60-64	65-69	70-74	75-79	_80+
29 Dec 20	2152	1061	514	2080	1991	2318	2347	2994	3041	2388	2278	1898	1659	1417	910	930
5 Jan 21	2724	1439	694	3027	3109	3457	3393	4013	4411	3363	3229	2520	2458	2165	1452	1400
12 Jan 21	2582	1027	491	1855	1717	2075	2132	2521	2911	2183	2216	1692	1541	1392	1015	1076
19 Jan 21	2436	833	379	1366	1361	1629	1726	2140	2329	1815	1762	1502	1152	1003	738	831
26 Jan 21	2375	817	379	1417	1548	1758	1839	2339	2384	1815	1818	1523	1144	948	675	757
2 Feb 21	2597	862	404	1521	1499	1882	2014	2426	2569	1972	1831	1559	1222	952	676	752
9 Feb 21	2765	932	438	1624	1694	2017	2150	2704	2747	2142	1954	1646	1231	1007	640	653
16 Feb 21	3577	1178	530	2001	2013	2482	2641	3201	3397	2425	2470	1924	1470	1156	777	778
23 Feb 21	4548	1617	666	2611	2692	3184	3340	3971	4317	3194	2867	2367	1827	1437	962	889
2 Mar 21	4354	1587	751	2942	2877	3246	3499	4276	4513	3465	3194	2591	2046	1676	1053	877
9 Mar 21	3440	1608	694	2940	2714	3158	3293	3915	4399	3353	3091	2585	1961	1427	952	809
16 Mar 21	2823	1385	604	2466	2316	2577	2624	3153	3546	2795	2690	2201	1626	1298	861	641
23 Mar 21	2287	1029	475	1977	1792	1998	2006	2293	2543	2162	2065	1613	1271	1063	677	506
30 Mar 21	1628	779	333	1367	1388	1512	1467	1671	1891	1569	1457	1216	1022	757	530	351
6 Apr 21	1280	592	262	1092	992	1160	1107	1306	1479	1190	1170	934	719	593	371	282
13 Apr 21	1259	529	242	861	716	820	836	1001	1075	840	801	662	594	411	325	220
20 Apr 21	1054	388	166	642	618	685	707	800	905	727	673	528	425	333	190	168
27 Apr 21	903	344	148	565	475	554	597	709	739	613	558	434	372	263	154	114
4 May 21	695	275	104	406	345	409	394	509	526	399	405	321	272	207	106	87
11 May 21	475	220	81	256	238	323	317	372	413	313	279	245	164	133	73	41
18 May 21	391	168	54	197	165	179	214	238	237	186	180	130	103	73	54	54
25 May 21	269	111	57	127	111	129	141	156	161	98	101	69	50	38	34	29
1 Jun 21	190	105	40	84	81	88	92	116	101	66	46	45	29	33	21	22
8 Jun 21	95	55	41	72	65	67	46	59	72	37	40	26	25	11	7	8
15 Jun 21	48	43	20	69	37	46	42	31	27	24	14	19	9	6	11	9
22 Jun 21	43	24	21	66	40	42	25	28	28	21	7	10	4	5	2	6
29 Jun 21	40	37	32	112	86	66	46	28	26	12	8	3	5	4	2	6
6 Jul 21	46	41	43	189	93	75	45	44	49	22	18	10	7	5	5	3
13 Jul 21	78	53	41	197	110	90	70	56	42	27	20	10	16	10	8	3
20 Jul 21	75	56	27	149	104	80	61	52	31	45	16	11	4	4	4	7
27 Jul 21	67	51	28	102	63	65	48	42	37	17	20	14	8	9	4	3
3 Aug 21	87	53	37	114	78	54	37	37	41	20	13	17	7	10	4	4
10 Aug 21	89	63	30	103	91	59	51	52	42	30	13	10	13	6	5	5
17 Aug 21	85	48	24	88	88	58	56	45	48	30	20	15	12	8	8	2
24 Aug 21	83	40	16	86	73	77	56	50	71	29	20	12	11	10	3	11
31 Aug 21	120	95	43	121	63	90	61	64	60	44	32	18	15	14	13	9
7 Sep 21	245	166	68	120	117	94	92	106	96	53	43	40	29	24	11	20
14 Sep 21	264	215	60	146	131	110	102	122	100	67	60	40	33	31	24	16
21 Sep 21	277	178	69	187	99	117	107	140	110	59	51	44	40	30	20	25
28 Sep 21	365	211	72	240	161	183	150	163	191	123	87	53	52	44	30	36
5 Oct 21	461	319	119	290	200	218	225	236	236	165	118	83	74	76	56	50
12 Oct 21	852	490	185	408	289	279	283	387	341	249	192	132	93	85	65	84
19 Oct 21	1825	1332	392	785	535	599	656	834	851	446	384	297	230	230	161	152
26 Oct 21	2748	2257	670	1218	892	936	1127	1397	1421	847	713	502	420	372	271	259
2 Nov 21	3658	2465	982	2145	1527	1847	1946	2396	2436	1555	1103	833	802	747	506	420
9 Nov 21	6941	4028	1464	2814	2148	2423	2607	3106	2937	1968	1653	1168	1090	956	614	539
16 Nov 21	10771	5455	1773	3295	2522	3108	3641	4433	4224	2532	2079	1565	1397	1120	776	612

## Sheet: hospitalizations
Weekly report for hospitalizaton of women
date	0-11	12-15	16-17	18-24	25-29	30-34	35-39	40-44	45-49	50-54	55-59	60-64	65-69	70-74	75-79	_80+
29 Dec 20	14	3	2	10	24	27	21	36	51	65	81	147	191	326	352	719
5 Jan 21	10	4	8	20	29	28	39	53	72	81	127	174	309	389	481	1063
12 Jan 21	14	6	0	17	25	38	30	34	71	73	113	130	222	338	326	810
19 Jan 21	10	6	2	12	19	35	32	38	53	64	107	111	166	260	323	713
26 Jan 21	12	4	3	8	21	30	32	37	56	70	81	94	179	247	284	689
2 Feb 21	10	7	5	11	18	29	32	29	66	77	77	125	172	290	323	650
9 Feb 21	6	9	5	9	23	29	41	47	62	82	103	114	195	298	285	588
16 Feb 21	9	8	7	18	22	36	36	64	78	110	141	146	236	334	328	654
23 Feb 21	16	6	0	26	24	39	54	69	125	134	164	234	285	364	408	700
2 Mar 21	13	4	3	28	21	53	56	82	144	166	186	201	329	426	405	758
9 Mar 21	14	3	8	27	40	64	58	72	126	170	166	235	354	442	486	681
16 Mar 21	21	6	6	26	33	60	51	77	123	133	177	231	282	387	450	623
23 Mar 21	13	6	3	10	29	46	47	57	102	125	140	208	283	378	413	512
30 Mar 21	17	4	5	13	18	35	45	51	98	88	132	163	248	292	356	426
6 Apr 21	10	6	3	16	30	24	22	45	67	90	112	135	209	247	243	313
13 Apr 21	9	1	1	7	13	19	19	35	68	64	65	96	149	189	181	243
20 Apr 21	6	0	2	10	10	15	14	43	43	54	66	77	132	151	133	171
27 Apr 21	8	3	2	8	9	17	13	18	31	36	58	65	111	104	83	155
4 May 21	7	2	0	7	5	9	12	21	21	41	35	64	83	84	75	123
11 May 21	3	3	1	1	5	11	9	20	17	22	30	36	51	64	51	99
18 May 21	4	0	1	6	3	8	6	7	10	7	31	18	25	28	29	66
25 May 21	2	0	0	1	1	4	1	4	8	8	10	12	21	18	26	40
1 Jun 21	1	0	0	2	0	3	7	8	8	2	9	1	9	13	12	24
8 Jun 21	0	1	0	1	0	4	0	3	4	2	4	6	3	4	5	13
15 Jun 21	0	0	0	1	0	3	1	1	2	1	2	3	2	3	7	7
22 Jun 21	0	0	0	0	2	2	0	2	0	1	1	3	3	4	1	6
29 Jun 21	0	0	0	0	0	0	0	1	0	1	0	0	0	2	1	5
6 Jul 21	1	0	0	0	1	0	2	0	1	0	0	1	2	0	0	1
13 Jul 21	1	0	0	0	1	1	2	1	1	3	0	1	2	1	1	0
20 Jul 21	1	0	1	1	2	1	1	1	1	0	2	1	0	0	4	2
27 Jul 21	0	0	0	2	1	2	0	1	2	2	1	2	2	0	2	5
3 Aug 21	0	0	0	0	0	1	1	1	0	3	3	2	2	2	2	6
10 Aug 21	0	0	1	0	1	1	3	2	1	2	0	1	3	3	3	1
17 Aug 21	1	0	0	1	0	2	0	1	3	0	3	3	4	2	2	4
24 Aug 21	0	0	2	1	1	1	1	2	0	2	2	0	3	3	2	9
31 Aug 21	0	0	0	1	0	0	3	0	2	3	1	4	1	6	1	7
7 Sep 21	0	0	0	0	0	2	2	4	2	3	1	1	5	2	8	8
14 Sep 21	2	2	0	1	0	5	3	2	7	1	7	6	5	16	10	16
21 Sep 21	2	1	1	0	0	0	3	4	0	10	5	2	4	3	9	17
28 Sep 21	2	0	5	0	1	2	4	4	9	3	8	10	1	14	8	22
5 Oct 21	1	2	0	1	6	5	6	9	9	7	7	10	10	13	14	39
12 Oct 21	3	1	1	3	2	4	4	10	15	9	10	10	27	24	26	57
19 Oct 21	8	1	2	9	12	12	13	17	23	18	14	23	25	37	71	128
26 Oct 21	4	3	5	3	10	15	19	22	28	36	34	27	51	82	115	198
2 Nov 21	15	5	4	7	20	22	17	45	40	45	44	59	95	118	192	362
9 Nov 21	18	7	7	15	28	25	36	43	66	53	75	106	134	190	202	476
16 Nov 21	27	13	5	27	34	44	47	62	76	57	90	112	177	244	254	580
Weekly report for hospitalizaton of men
date	0-11	12-15	16-17	18-24	25-29	30-34	35-39	40-44	45-49	50-54	55-59	60-64	65-69	70-74	75-79	_80+
29 Dec 20	6	2	3	9	18	29	36	79	123	118	142	232	323	405	394	535
5 Jan 21	23	7	2	12	8	30	44	74	121	131	188	241	387	551	531	749
12 Jan 21	9	1	2	19	14	30	41	74	98	109	162	199	337	483	455	640
19 Jan 21	6	8	3	5	15	26	41	58	110	104	122	174	269	343	393	500
26 Jan 21	13	1	1	8	15	27	41	52	85	88	171	189	240	320	340	455
2 Feb 21	19	2	1	13	16	27	37	79	97	115	144	201	245	335	315	467
9 Feb 21	13	4	0	14	21	39	44	80	117	125	165	207	319	377	312	403
16 Feb 21	25	5	0	15	23	35	47	105	161	158	194	260	319	402	363	476
23 Feb 21	14	9	4	22	30	45	71	103	197	174	229	308	405	449	407	489
2 Mar 21	20	4	3	15	29	56	65	130	210	200	273	364	437	571	466	548
9 Mar 21	20	5	3	21	32	52	96	125	225	252	278	377	499	534	437	515
16 Mar 21	13	7	2	15	36	41	69	139	166	200	257	376	475	487	443	434
23 Mar 21	13	3	0	17	27	41	65	108	138	175	270	268	373	426	357	355
30 Mar 21	14	3	1	14	18	46	37	90	123	169	223	268	335	360	323	271
6 Apr 21	12	0	0	12	16	40	35	64	105	118	155	219	281	276	246	205
13 Apr 21	6	3	3	11	7	26	22	46	78	79	123	140	207	200	183	169
20 Apr 21	10	3	4	11	11	24	31	43	63	90	93	127	169	166	137	122
27 Apr 21	10	1	0	3	6	19	24	31	57	58	71	100	122	123	104	76
4 May 21	7	5	1	5	10	12	18	32	54	60	60	76	112	94	61	64
11 May 21	6	3	3	2	6	9	22	25	30	31	60	54	56	65	43	34
18 May 21	0	4	1	5	4	5	11	16	23	24	29	34	23	42	23	34
25 May 21	2	0	0	2	4	3	2	4	16	16	16	21	22	16	18	21
1 Jun 21	3	0	0	3	0	1	3	6	9	5	7	19	12	15	7	12
8 Jun 21	1	0	0	1	1	3	4	1	5	4	6	6	6	5	8	6
15 Jun 21	0	1	0	1	2	1	1	1	2	2	4	4	2	4	8	2
22 Jun 21	1	0	1	0	0	0	0	1	1	1	2	3	2	1	3	3
29 Jun 21	1	0	0	3	1	2	1	0	4	0	5	1	0	0	1	0
6 Jul 21	0	0	0	0	1	3	0	1	0	1	1	2	2	2	2	0
13 Jul 21	0	0	0	1	1	1	1	1	1	1	2	2	2	1	4	0
20 Jul 21	1	0	0	2	1	2	0	2	1	2	2	1	1	1	0	4
27 Jul 21	0	0	0	2	1	4	1	4	6	1	1	1	3	2	2	3
3 Aug 21	0	1	0	0	0	1	1	2	4	2	2	4	1	0	1	3
10 Aug 21	0	0	1	0	1	1	0	0	5	0	2	2	0	3	0	3
17 Aug 21	0	0	0	0	2	3	2	5	4	2	4	0	2	4	4	2
24 Aug 21	0	0	0	0	0	0	0	4	6	0	4	0	2	3	2	5
31 Aug 21	0	0	2	0	0	2	3	2	2	1	0	1	5	3	5	5
7 Sep 21	1	0	0	0	2	6	0	3	5	2	5	3	8	5	5	8
14 Sep 21	2	0	0	0	3	4	5	7	9	3	3	3	5	8	6	9
21 Sep 21	1	0	0	0	0	3	3	8	6	5	2	6	8	6	5	16
28 Sep 21	4	0	0	2	6	3	3	6	12	5	2	8	6	11	8	16
5 Oct 21	3	1	0	0	4	5	9	5	7	14	8	17	20	19	12	24
12 Oct 21	2	1	1	4	2	7	6	15	11	11	9	19	16	24	31	43
19 Oct 21	12	2	0	3	4	6	15	14	28	16	26	25	40	61	61	64
26 Oct 21	9	2	4	7	7	14	16	33	40	37	60	56	70	104	96	151
2 Nov 21	16	4	3	12	11	23	31	59	79	68	74	87	128	176	157	223
9 Nov 21	23	8	5	13	16	39	30	73	89	81	97	107	158	240	221	322
16 Nov 21	30	17	2	16	26	38	51	67	109	99	132	161	195	298	269	329

## Sheet: Deaths
Weekly report for deaths of women
weekno	0-11	12-15	16-17	18-24	25-29	30-34	35-39	40-44	45-49	50-54	55-59	60-64	65-69	70-74	75-79	_80+
0	0	0	0	0	0	2	0	1	1	1	6	13	27	37	57	198
1	0	0	0	0	0	1	0	0	3	2	3	16	21	63	80	306
2	0	0	0	0	0	1	1	2	6	4	8	22	40	52	68	290
3	0	0	0	0	0	0	0	1	4	2	12	9	28	54	71	264
4	0	0	0	0	0	0	0	1	0	3	12	17	27	60	70	262
5	0	0	0	0	1	0	0	0	3	1	6	7	28	41	69	225
6	0	0	0	0	0	1	1	0	2	1	4	15	27	60	65	206
7	0	0	0	0	1	1	0	0	3	9	11	8	29	64	82	213
8	1	0	0	0	0	0	2	0	6	6	11	19	39	71	97	202
9	0	0	0	0	0	0	3	2	6	12	6	21	57	97	115	261
10	0	0	0	0	1	0	4	2	6	11	13	24	53	101	113	301
11	0	0	0	1	0	0	1	8	4	6	21	23	60	102	115	265
12	0	0	0	0	0	2	1	1	5	14	11	34	39	79	125	198
13	0	0	0	0	0	0	1	4	7	5	7	21	40	72	108	188
14	0	0	0	0	0	0	0	0	5	4	8	18	40	52	90	143
15	1	0	0	0	0	0	0	2	6	2	9	18	27	44	45	101
16	0	0	0	0	0	0	0	3	1	4	11	10	15	28	41	80
17	1	0	0	0	1	1	2	1	1	1	6	11	20	22	34	60
18	0	0	0	1	0	1	0	0	1	2	0	6	12	19	22	40
19	0	0	0	0	0	0	0	0	0	0	1	6	12	19	13	39
20	0	0	0	0	0	0	1	1	0	2	2	1	4	4	6	28
21	0	0	0	0	0	0	0	0	0	0	1	1	6	2	4	21
22	0	0	0	0	0	0	0	0	0	0	0	1	1	3	5	5
23	0	0	0	0	0	0	0	0	1	0	1	1	1	1	2	5
24	0	0	0	0	0	0	0	0	2	0	1	0	1	1	3	3
25	0	0	0	0	0	0	0	0	0	1	0	0	0	0	0	3
26	0	0	0	0	0	0	0	0	0	0	1	0	0	1	1	2
27	0	0	0	0	0	0	0	0	0	0	0	0	0	0	0	0
28	0	0	0	0	0	0	0	0	0	0	0	0	0	1	0	0
29	0	0	0	0	0	0	0	0	0	0	0	0	0	0	0	1
30	0	0	0	0	0	0	0	0	0	0	0	0	0	0	0	0
31	0	0	0	0	0	0	0	0	0	0	0	0	1	0	1	2
32	0	0	0	0	0	0	0	0	0	0	0	0	0	0	0	2
33	0	0	0	0	0	1	0	0	0	0	0	2	1	1	0	3
34	0	0	0	0	0	0	0	0	0	0	0	0	0	0	1	2
35	0	0	0	0	0	0	0	0	0	0	0	0	0	1	0	1
36	0	0	0	0	0	0	0	0	0	0	0	0	0	1	0	2
37	0	0	0	0	0	0	0	0	0	0	0	0	0	0	0	3
38	0	0	0	0	0	0	0	0	0	0	1	1	1	4	0	2
39	0	0	0	0	0	0	0	0	0	0	1	0	0	0	0	5
40	0	0	0	0	0	0	0	0	0	1	0	1	0	3	0	6
41	0	0	0	0	0	0	0	0	0	0	1	1	2	3	4	6
42	0	0	0	0	0	1	1	0	0	0	1	1	6	4	7	21
43	0	0	0	0	0	0	0	1	2	0	1	3	4	4	18	33
44	0	0	0	0	0	0	0	0	0	0	2	1	4	4	26	55
45	0	0	0	1	0	0	0	0	5	0	3	10	14	27	32	94
46	0	0	0	0	0	0	2	0	1	3	7	9	26	31	34	146
Weekly report for deaths of men
weekno	0-11	12-15	16-17	18-24	25-29	30-34	35-39	40-44	45-49	50-54	55-59	60-64	65-69	70-74	75-79	_80+
0	0	0	0	0	0	3	1	3	1	4	9	23	45	70	105	195
1	0	0	0	0	0	0	1	4	5	10	13	26	69	107	135	307
2	0	0	1	0	0	0	1	2	4	11	8	29	78	132	150	289
3	0	0	0	0	1	2	2	1	3	10	13	23	71	110	139	247
4	0	0	0	0	0	3	0	1	2	7	16	33	55	114	116	219
5	0	0	0	0	1	0	0	2	5	5	14	27	58	92	123	199
6	0	0	0	0	0	2	3	3	8	15	19	26	54	103	108	215
7	0	0	0	0	0	1	0	2	8	11	27	32	78	122	134	197
8	0	0	0	0	1	1	0	4	8	9	19	51	69	146	150	243
9	0	0	0	0	0	0	5	5	11	10	23	58	96	161	176	253
10	1	0	0	0	1	2	2	2	13	12	32	65	122	167	200	303
11	0	0	0	0	0	0	0	2	8	21	31	60	125	188	173	236
12	0	0	0	0	2	1	4	7	10	19	30	60	122	133	174	211
13	0	0	0	0	0	0	2	5	5	11	23	50	97	128	113	172
14	0	0	0	0	0	1	1	2	8	13	23	35	69	103	116	129
15	0	0	0	0	0	1	0	4	8	8	19	30	48	87	75	85
16	0	0	0	0	0	0	1	3	1	8	4	37	48	50	50	67
17	0	0	0	0	0	0	2	1	1	4	12	23	47	42	37	47
18	0	0	0	0	0	0	0	1	0	3	15	17	21	31	30	35
19	0	0	0	0	2	0	1	0	1	4	7	10	18	30	19	21
20	0	0	0	0	0	0	0	1	0	3	5	5	6	21	5	17
21	0	0	0	0	0	0	1	0	0	0	1	2	6	9	7	9
22	0	0	0	0	1	0	0	1	0	1	0	4	1	4	5	9
23	0	0	0	0	0	0	0	0	0	0	0	1	3	1	5	4
24	0	0	0	0	0	0	0	0	0	1	1	0	1	2	3	0
25	0	0	0	0	0	0	0	0	0	0	0	1	0	2	2	1
26	0	0	0	0	0	0	0	0	0	0	0	0	0	0	0	2
27	0	0	0	0	0	0	0	0	0	0	1	0	0	2	0	0
28	0	0	0	0	0	0	0	0	0	0	0	0	0	1	2	0
29	0	0	0	0	0	0	0	0	0	0	1	0	1	0	0	1
30	0	0	0	0	0	0	0	0	0	0	0	0	0	0	0	0
31	0	0	0	0	0	0	0	0	1	0	1	0	0	1	0	1
32	0	0	0	0	0	0	0	0	0	0	0	0	0	0	0	0
33	0	0	0	0	0	0	0	0	0	0	0	1	0	1	0	2
34	0	0	0	0	0	0	0	0	0	0	0	0	1	1	0	0
35	0	0	0	0	0	0	0	0	0	0	0	0	0	0	0	3
36	0	0	0	0	0	0	0	0	0	0	0	0	1	0	0	0
37	0	0	0	0	0	0	0	1	0	0	0	0	1	2	1	2
38	0	0	0	0	0	0	0	0	0	0	0	0	2	1	3	3
39	0	0	0	0	0	0	0	0	0	0	0	0	1	0	2	3
40	0	0	0	0	0	0	0	1	0	0	1	1	1	3	3	3
41	0	0	0	0	0	0	0	0	1	1	0	1	0	6	3	12
42	0	0	0	0	0	0	0	0	0	1	0	2	3	6	4	14
43	0	0	0	0	0	0	0	2	0	2	1	5	4	15	12	35
44	0	0	0	1	0	1	0	2	2	3	8	10	17	34	30	51
45	0	0	0	0	1	1	0	0	5	8	6	12	22	27	31	80
46	0	0	0	0	0	1	0	1	9	4	8	12	35	56	75	114

## Sheet: fullvacc
Weekly report for full vacc of women
date	0-11	12-15	16-17	18-24	25-29	30-34	35-39	40-44	45-49	50-54	55-59	60-64	65-69	70-74	75-79	_80+
29 Dec 20	0	0	0	0	0	0	0	0	0	0	0	0	0	0	0	0
5 Jan 21	0	0	0	0	0	0	0	0	0	0	0	0	0	0	0	0
12 Jan 21	0	0	0	0	0	0	0	0	0	0	0	0	0	0	0	0
19 Jan 21	0	0	0	0	0	0	0	0	0	0	0	0	0	0	0	0
26 Jan 21	0	0	0	1	0	0	0	0	1	0	1	0	0	1	1	0
2 Feb 21	0	0	1	200	551	474	589	975	1104	864	831	593	330	167	138	465
9 Feb 21	0	0	4	524	1321	1212	1723	2640	3269	2616	2321	1561	794	337	223	621
16 Feb 21	0	0	10	1133	1956	1893	3021	4417	5526	4420	4239	3056	1917	1221	1094	4109
23 Feb 21	0	0	24	863	1304	1482	2222	3556	4498	3792	3590	2780	1951	1472	1527	20491
2 Mar 21	0	0	9	537	684	706	1133	1732	2189	1985	1949	1306	1077	886	1093	16898
9 Mar 21	1	0	3	314	416	452	624	968	1388	1123	1069	837	590	472	529	12870
16 Mar 21	0	0	3	208	309	337	499	712	914	727	725	534	419	414	456	8836
23 Mar 21	1	0	9	341	455	496	742	1238	1448	1298	1231	881	710	649	799	13679
30 Mar 21	1	1	18	600	794	865	1206	1672	2032	1809	1670	1253	1051	1086	1193	22034
6 Apr 21	0	1	22	653	1103	1194	1669	2791	3403	2959	4228	3484	2258	2991	5383	20927
13 Apr 21	1	0	54	1210	1549	1714	2694	4157	5009	4540	6173	4662	2746	9496	20562	16219
20 Apr 21	1	1	28	1638	1719	1799	2846	4520	5430	4738	6403	4000	2309	16742	26066	10208
27 Apr 21	0	0	51	1449	1643	1827	2883	5221	6463	6019	5784	3206	2424	26088	26070	7639
4 May 21	2	0	17	972	977	1201	1726	2666	3273	2919	3310	2115	2639	13271	12943	4462
11 May 21	0	0	21	647	763	869	1355	2077	2919	2262	2635	2150	2746	10203	7690	3251
18 May 21	0	0	20	450	476	507	765	1187	1878	1693	1654	1866	2783	7095	4655	2920
25 May 21	0	0	20	380	364	423	719	1044	1493	1344	1404	1593	2485	4794	3899	5152
1 Jun 21	0	0	14	796	977	1149	1655	2467	3261	2833	3163	3214	4584	13213	8268	7492
8 Jun 21	0	1	78	1585	2074	2592	4239	7264	8160	6721	8234	8508	14549	37525	14057	9677
15 Jun 21	1	11	116	2480	3052	3661	5860	8615	9333	8147	8992	9518	51539	30480	14224	9272
22 Jun 21	0	14	117	2288	2696	2961	4033	5981	7176	6244	10747	41857	60153	21964	13105	7969
29 Jun 21	0	16	193	2243	2308	2920	4150	6512	7919	14093	48904	51053	34990	17824	10951	6688
6 Jul 21	4	34	206	2386	2584	3450	4773	7813	27463	55381	37142	27853	24326	14744	9207	6122
13 Jul 21	2	23	401	3674	3200	4139	6253	31366	68244	33759	21048	16103	17851	13530	8507	5983
20 Jul 21	0	15	413	2830	2330	4742	15944	40325	30166	13315	10157	8287	9107	6927	4233	2668
27 Jul 21	0	50	1391	7425	6278	20979	33463	40585	21676	11427	9077	8470	10676	8065	4878	3380
3 Aug 21	5	239	3840	18436	15841	31944	28751	20383	13217	8006	6776	6513	7528	5373	3203	2460
10 Aug 21	4	1397	4802	23715	20237	17381	14938	11521	8000	5303	4820	4612	5006	3632	2278	1797
17 Aug 21	27	4736	6670	25615	15301	11619	9987	7847	6412	4557	4123	3692	3775	2686	1770	1371
24 Aug 21	47	8612	8807	23576	13256	11167	9032	7990	7595	5357	4831	4015	3851	2787	1770	1306
31 Aug 21	97	12015	7015	15666	9347	9000	7542	7131	6645	4755	4226	3466	3254	2392	1478	1160
7 Sep 21	81	12074	5954	13260	8282	8100	7126	6328	5945	4223	3674	2896	2768	2023	1299	1006
14 Sep 21	71	9354	3169	6534	4036	4340	3564	3361	3165	2182	1878	1455	1352	1053	694	634
21 Sep 21	32	4967	1753	4394	2825	2757	2469	2314	2119	1499	1284	932	968	687	491	416
28 Sep 21	47	4262	1393	3390	2107	2278	2005	1860	1740	1346	1121	833	811	647	447	412
5 Oct 21	41	3751	1130	2601	1646	1787	1534	1512	1448	986	890	667	650	547	380	329
12 Oct 21	39	2871	955	2098	1395	1560	1386	1246	1170	827	758	596	541	439	283	313
19 Oct 21	30	2170	751	1911	1268	1462	1220	1120	1039	755	692	582	590	429	297	297
26 Oct 21	30	1554	580	1618	1166	1353	1120	1016	1008	668	617	474	519	421	284	281
2 Nov 21	21	1177	440	1486	1117	1307	1149	1095	1049	761	665	508	479	371	240	261
9 Nov 21	15	926	370	1964	1619	1666	1562	1590	1646	1121	953	619	512	430	278	262
16 Nov 21	19	1412	493	2661	2055	2280	2115	2070	2074	1446	1176	862	728	573	379	359
Weekly report for full vacc of men
date	0-11	12-15	16-17	18-24	25-29	30-34	35-39	40-44	45-49	50-54	55-59	60-64	65-69	70-74	75-79	_80+
29 Dec 20	0	0	0	0	0	0	0	0	0	0	0	0	0	0	0	0
5 Jan 21	0	0	0	0	0	0	0	0	0	0	0	0	0	0	0	0
12 Jan 21	0	0	0	0	0	0	0	0	0	0	0	0	0	0	0	0
19 Jan 21	0	0	0	0	0	0	0	0	0	1	0	0	0	0	0	0
26 Jan 21	0	0	0	0	1	0	0	0	1	1	0	2	0	2	0	0
2 Feb 21	0	0	1	97	320	388	359	368	354	262	229	248	276	175	81	178
9 Feb 21	0	0	1	171	685	866	835	988	1050	837	711	689	546	353	161	198
16 Feb 21	0	0	5	451	1031	1368	1463	1887	1939	1616	1484	1350	1313	1080	725	1336
23 Feb 21	0	0	5	343	578	747	897	1150	1208	976	1091	1149	1231	1079	802	11459
2 Mar 21	0	2	8	187	242	291	386	444	442	470	495	565	652	581	558	8980
9 Mar 21	1	0	7	139	183	223	247	289	288	269	307	336	374	322	262	7187
16 Mar 21	0	0	1	94	145	161	238	281	238	239	241	269	281	272	273	4823
23 Mar 21	0	0	8	202	331	394	384	496	491	451	503	461	543	478	412	7494
30 Mar 21	0	0	22	304	496	576	556	699	688	695	688	741	865	772	694	13133
6 Apr 21	0	1	19	268	477	599	680	955	992	930	1221	1439	1408	2189	3437	12759
13 Apr 21	0	0	11	419	664	833	972	1334	1418	1317	1642	1865	1552	6952	14074	9822
20 Apr 21	0	2	7	713	926	993	1225	1786	1875	1668	1859	1781	1488	12556	18038	6185
27 Apr 21	0	1	24	601	834	1003	1261	1797	1939	1901	2001	1718	1923	19668	19015	4567
4 May 21	0	0	10	575	910	1073	1154	1636	1714	1512	1706	1695	2556	10159	9168	2631
11 May 21	0	1	11	468	825	959	1158	1534	1663	1306	1542	1936	2559	8012	5398	1735
18 May 21	0	0	9	275	329	460	570	834	1064	1228	1400	1789	2724	5663	3327	1458
25 May 21	0	0	17	267	329	446	557	846	1237	1227	1406	1593	2567	3760	2683	2725
1 Jun 21	0	1	23	480	677	955	1086	1819	2194	2094	2388	2907	4552	10470	6047	4094
8 Jun 21	1	1	41	1017	1492	2019	2785	4397	5287	5080	6689	8465	14117	28881	9999	5022
15 Jun 21	0	6	92	1711	2295	3146	4016	5946	7557	7809	9107	10434	41931	24501	10397	4845
22 Jun 21	0	22	131	2162	2366	3000	3656	5632	7343	6816	11912	37263	49726	18244	9752	4153
29 Jun 21	2	9	117	2268	2867	4104	5435	8488	10702	17688	56860	50141	31530	14992	7834	3362
6 Jul 21	0	23	213	2785	3762	5219	6647	10789	34731	68625	45367	28949	22287	12525	6300	3035
13 Jul 21	1	16	393	3845	4165	5485	7884	38470	84511	41486	25392	17118	16357	11339	5875	2881
20 Jul 21	1	23	328	3160	2985	6198	19295	48044	37356	16567	11995	8671	8226	5733	2977	1377
27 Jul 21	1	62	1336	7797	7552	25489	39414	48846	27003	13792	10740	8822	9792	6840	3572	1766
3 Aug 21	2	259	3625	18745	18483	38968	34548	24835	16027	9387	8065	6924	7209	4483	2397	1235
10 Aug 21	7	1543	4610	24603	23719	21197	17620	14205	9775	6414	5639	5133	4879	3275	1683	879
17 Aug 21	26	5327	6653	25678	18037	13657	11856	9205	7582	5306	4808	4020	3671	2426	1282	631
24 Aug 21	46	9473	9085	25031	15846	12541	10262	9126	8410	5990	5466	4275	3597	2467	1181	689
31 Aug 21	105	13686	7469	17204	11131	9591	8497	7934	7349	5238	4657	3648	3017	1941	1039	584
7 Sep 21	93	12994	6384	14558	10045	8830	7726	7227	6553	4481	4016	3195	2529	1664	869	467
14 Sep 21	77	10007	3382	7476	4688	4489	3948	3625	3406	2487	2067	1574	1235	856	493	313
21 Sep 21	44	5211	1962	4896	3300	2895	2484	2467	2290	1663	1473	1097	860	549	351	208
28 Sep 21	44	4573	1479	3708	2317	2183	1861	1883	1956	1407	1254	958	814	520	291	198
5 Oct 21	46	3977	1212	2899	1831	1797	1692	1663	1605	1148	977	775	652	398	242	138
12 Oct 21	47	2943	945	2407	1549	1417	1392	1403	1351	959	834	636	522	367	232	115
19 Oct 21	27	2195	717	1955	1459	1458	1370	1265	1238	926	764	601	578	384	211	127
26 Oct 21	25	1709	614	1654	1238	1192	1174	1156	1146	831	729	549	477	340	199	127
2 Nov 21	21	1234	404	1585	1267	1191	1271	1289	1274	899	829	599	453	300	175	104
9 Nov 21	13	954	327	2246	1870	1838	1768	1916	1911	1386	1165	802	581	362	181	130
16 Nov 21	19	1386	461	3358	2758	2857	2765	2858	2842	2065	1685	1137	894	547	302	187

## Sheet: Sheet5
Weekly report for boosters of women
date	0-11	12-15	16-17	18-24	25-29	30-34	35-39	40-44	45-49	50-54	55-59	60-64	65-69	70-74	75-79	_80+
29 Dec 20	0	0	0	0	0	0	0	0	0	0	0	0	0	0	0	0
5 Jan 21	0	0	0	0	0	0	0	0	0	0	0	0	0	0	0	0
12 Jan 21	0	0	0	0	0	0	0	0	0	0	0	0	0	0	0	0
19 Jan 21	0	0	0	0	0	0	0	0	0	0	0	0	0	0	0	0
26 Jan 21	0	0	0	0	0	0	0	0	0	0	0	0	0	0	0	0
2 Feb 21	0	0	0	0	0	0	0	0	0	0	0	0	0	0	0	0
9 Feb 21	0	0	0	0	0	0	0	0	0	0	0	0	0	0	0	0
16 Feb 21	0	0	0	0	0	0	0	0	0	0	0	0	0	0	0	0
23 Feb 21	0	0	0	0	0	0	0	0	0	0	0	0	0	0	0	0
2 Mar 21	0	0	0	0	0	0	0	0	0	0	0	0	0	0	0	0
9 Mar 21	0	0	0	0	0	0	0	0	0	0	0	0	0	0	0	0
16 Mar 21	0	0	0	0	0	0	0	0	0	0	0	0	0	0	0	0
23 Mar 21	0	0	0	0	0	0	0	0	0	0	0	0	0	0	0	0
30 Mar 21	0	0	0	0	0	0	0	0	0	0	0	0	0	0	0	0
6 Apr 21	0	0	0	0	0	0	0	0	0	0	0	0	0	0	0	0
13 Apr 21	0	0	0	0	0	0	0	0	0	0	0	0	0	0	0	0
20 Apr 21	0	0	0	0	0	0	0	0	0	0	0	0	0	0	0	0
27 Apr 21	0	0	0	0	0	0	0	0	0	0	0	0	0	0	0	0
4 May 21	0	0	0	0	0	0	0	0	0	0	0	0	0	0	0	0
11 May 21	0	0	0	0	0	0	0	0	0	0	0	0	0	0	0	0
18 May 21	0	0	0	0	0	0	0	0	0	0	0	0	0	0	0	0
25 May 21	0	0	0	0	0	0	0	0	0	0	0	0	0	0	0	0
1 Jun 21	0	0	0	0	0	0	0	0	0	0	0	0	0	0	0	0
8 Jun 21	0	0	0	0	0	0	0	0	0	0	0	0	0	0	0	0
15 Jun 21	0	0	0	0	0	0	0	0	0	0	0	0	0	0	0	0
22 Jun 21	0	0	0	0	0	0	0	0	0	0	0	0	0	0	0	0
29 Jun 21	0	0	0	0	0	0	0	0	0	0	0	0	0	0	0	0
6 Jul 21	0	0	0	0	0	0	0	0	0	0	0	0	0	0	0	0
13 Jul 21	0	0	0	0	0	0	0	0	0	0	0	0	0	0	0	0
20 Jul 21	0	0	0	0	0	0	0	0	0	0	0	0	0	0	0	0
27 Jul 21	0	0	0	0	0	1	0	0	0	0	0	0	0	0	0	0
3 Aug 21	0	0	0	0	0	0	0	0	0	0	0	0	0	0	0	0
10 Aug 21	0	0	0	0	0	0	0	0	0	0	0	0	0	0	0	0
17 Aug 21	0	0	0	0	0	0	0	0	0	0	0	0	0	0	0	0
24 Aug 21	0	0	0	0	0	0	0	0	0	0	0	0	0	0	0	0
31 Aug 21	0	0	0	0	0	0	0	0	0	0	0	0	0	0	0	0
7 Sep 21	0	0	0	0	0	0	0	0	0	0	0	0	0	0	0	0
14 Sep 21	0	0	0	0	0	0	0	0	0	0	0	0	0	0	0	0
21 Sep 21	0	0	0	0	0	0	0	0	1	0	0	2	0	0	0	0
28 Sep 21	0	0	0	29	61	75	99	141	213	169	170	151	126	80	56	213
5 Oct 21	0	0	0	46	96	132	200	326	392	328	311	249	164	89	62	85
12 Oct 21	0	0	3	89	186	228	343	567	758	626	655	572	416	284	228	997
19 Oct 21	0	1	1	77	119	165	274	515	724	665	635	563	533	451	482	3569
26 Oct 21	0	0	6	266	320	375	603	1116	1479	1336	1621	1436	1351	5315	6688	9903
2 Nov 21	0	0	9	327	448	536	978	1621	2193	2081	2551	2188	1911	9004	11652	12366
9 Nov 21	1	0	7	419	511	717	1229	2017	2891	2689	3689	3239	3202	14330	17801	18029
16 Nov 21	0	0	13	425	581	677	1173	2117	2854	2720	3546	3432	3606	15496	18599	17251
Weekly report for boosters of men
date	0-11	12-15	16-17	18-24	25-29	30-34	35-39	40-44	45-49	50-54	55-59	60-64	65-69	70-74	75-79	_80+
29 Dec 20	0	0	0	0	0	0	0	0	0	0	0	0	0	0	0	0
5 Jan 21	0	0	0	0	0	0	0	0	0	0	0	0	0	0	0	0
12 Jan 21	0	0	0	0	0	0	0	0	0	0	0	0	0	0	0	0
19 Jan 21	0	0	0	0	0	0	0	0	0	0	0	0	0	0	0	0
26 Jan 21	0	0	0	0	0	0	0	0	0	0	0	0	0	0	0	0
2 Feb 21	0	0	0	0	0	0	0	0	0	0	0	0	0	0	0	0
9 Feb 21	0	0	0	0	0	0	0	0	0	0	0	0	0	0	0	0
16 Feb 21	0	0	0	0	0	0	0	0	0	0	0	0	0	0	0	0
23 Feb 21	0	0	0	0	0	0	0	0	0	0	0	0	0	0	0	0
2 Mar 21	0	0	0	0	0	0	0	0	0	0	0	0	0	0	0	0
9 Mar 21	0	0	0	0	0	0	0	0	0	0	0	0	0	0	0	0
16 Mar 21	0	0	0	0	0	0	0	0	0	0	0	0	0	0	0	0
23 Mar 21	0	0	0	0	0	0	0	0	0	0	0	0	0	0	0	0
30 Mar 21	0	0	0	0	0	0	0	0	0	0	0	0	0	0	0	0
6 Apr 21	0	0	0	0	0	0	0	0	0	0	0	0	0	0	0	0
13 Apr 21	0	0	0	0	0	0	0	0	0	0	0	0	0	0	0	0
20 Apr 21	0	0	0	0	0	0	0	0	0	0	0	0	0	0	0	0
27 Apr 21	0	0	0	0	0	0	0	0	0	0	0	0	0	0	0	0
4 May 21	0	0	0	0	0	0	0	0	0	0	0	0	0	0	0	0
11 May 21	0	0	0	0	0	0	0	0	0	0	0	0	0	0	0	0
18 May 21	0	0	0	0	0	0	0	0	0	0	0	0	0	0	0	0
25 May 21	0	0	0	0	0	0	0	0	0	0	0	0	0	0	0	0
1 Jun 21	0	0	0	0	0	0	0	0	0	0	0	0	0	0	0	0
8 Jun 21	0	0	0	0	0	0	0	0	0	0	0	0	0	0	0	0
15 Jun 21	0	0	0	0	0	0	0	0	0	0	0	0	0	0	0	0
22 Jun 21	0	0	0	0	0	0	0	0	0	0	0	0	0	0	0	0
29 Jun 21	0	0	0	0	0	0	0	0	0	0	0	0	0	0	0	0
6 Jul 21	0	0	0	0	0	0	0	0	0	0	0	0	0	0	0	0
13 Jul 21	0	0	0	0	0	0	0	0	0	0	0	0	0	0	0	0
20 Jul 21	0	0	0	0	0	0	0	0	0	0	0	0	0	0	0	0
27 Jul 21	0	0	0	0	0	0	0	0	0	0	0	0	0	0	0	0
3 Aug 21	0	0	0	0	0	0	0	0	0	0	0	0	0	0	0	0
10 Aug 21	0	0	0	0	0	0	0	0	0	0	0	0	0	0	0	0
17 Aug 21	0	0	0	0	0	0	0	0	0	0	0	0	0	0	0	0
24 Aug 21	0	0	0	0	0	0	0	0	0	0	0	0	0	0	0	0
31 Aug 21	0	0	0	0	0	0	0	0	0	1	0	0	0	0	0	0
7 Sep 21	0	0	0	0	0	0	0	0	0	0	0	0	0	0	0	0
14 Sep 21	0	0	0	0	0	0	0	0	0	0	0	0	0	1	0	0
21 Sep 21	0	0	0	0	0	0	0	0	1	1	0	0	1	1	1	1
28 Sep 21	0	1	0	20	57	74	70	107	116	106	112	140	153	110	52	78
5 Oct 21	0	0	1	17	80	104	132	164	160	143	142	157	175	127	44	51
12 Oct 21	0	1	3	49	110	148	189	275	336	318	337	373	364	336	207	498
19 Oct 21	0	1	4	44	75	124	145	198	247	274	327	362	446	392	312	2410
26 Oct 21	0	0	2	138	191	249	410	638	746	752	891	970	1249	5283	6209	7806
2 Nov 21	0	0	6	163	249	358	465	749	925	921	1170	1330	1595	8072	9553	8787
9 Nov 21	0	0	10	198	365	544	701	1204	1376	1411	1739	2118	2666	11698	13662	11707
16 Nov 21	0	1	9	236	402	544	779	1187	1461	1496	1794	2272	3164	11998	12922	10526
